# Supplementary material for: Multi-template matching: a versatile tool for object-localization in microscopy images
Source: BMC Bioinformatics. 2020 Feb 5;21:44. doi: 10.1186/s12859-020-3363-7 (PMC7003318; doi:10.1186/s12859-020-3363-7)
Supplement: Supplementary file 3 — Additional file 3: Macro. 2step-TemplateMatching.ijm, available on the GitHub repository at https://github.com/multi-template-matching/MultiTemplateMatching-Fiji/blob/master/Fiji.app/scripts/Plugins/Multi-Template-Matching/2step-TemplateMatching.ijm. See Supplementary Material.pdf and Supplementary Figures.pdf for further information. [file 12859_2020_3363_MOESM3_ESM.txt]

/*
 * This macro allows to do a 2-step template matching
 * The first template allows to find an object and the second template finds a sub-object within the previously found object
 * Therefore the second template must be smaller than the first one
 * Both template images and the image to search should be open in fiji.
 * Both detection (1st and 2nd template) are returned in the ROI manager.
 *  
 * NB : Make sure the ROI Manager is empty before running this macro
 * 
 */
#@ImagePlus (Label="Template1") temp1
#@ImagePlus (Label="Template2") temp2
#@ImagePlus (Label="Image") image

// Show all ROI and associate with Slices 
//roiManager("Show All");
//roiManager("Associate", "true");

// Get image names
selectImage(temp1);
Temp1_title = getTitle();
//print(Temp1_title);

selectImage(temp2);
Temp2_title = getTitle();
//print(Temp2_title);

selectImage(image);
Image_title = getTitle();
//print(Image_title);

// Call 1st template matching
//Start_Temp1 = getTime();
run("Template Matching Image", "template=" + Temp1_title + " image=" + Image_title + " rotate=[] matching_method=[Normalised 0-mean cross-correlation] number_of_templates=1 score_threshold=0.50 maximal_overlap=0.25 add_roi");
//Stop_Temp1 = getTime();
//AverageTimeTemp1 = (Stop_Temp1 - Start_Temp1)/96;
 // Because we want to have the average time per image, and the first template matching is a batch-operation (one call for all slices) we divide by the number of images

// Loop over stack
//print("Average time per image(ms)");
setBatchMode(true); // do not open extracted slices
selectImage(image);
Roi.remove;
n = nSlices;
nRoi_old = roiManager("count"); // Roi of the 1st template matching
for (i=1; i<=n; i++) {


	//Start_Temp2 = getTime();
	
	// Isolate slice from stack (to perform the second template matching with a custom search ROI for that slice)
	selectImage(image); //important here to select back the image when entering a new iteration, during looping the slice is selected
	setSlice(i);
	Roi.remove;
	run("Duplicate...", "title=Slice_"+i); // The isolated slice has for title "Slice_i"
	
	// Set search ROI on isolated slice
	roiManager("select", i-1); // i-1 since ROI manager starts at 0
	Roi.getBounds(x, y, width, height);
	makeRectangle(x, y, width, height);
	//print(x,y,width,height);

	// Run template matching on slice with search ROI
	run("Template Matching Image", "template=" + Temp2_title + " image=Slice_" + i +" flip_template_vertically rotate=[] matching_method=[Normalised 0-mean cross-correlation] number_of_templates=2 score_threshold=0.50 maximal_overlap=0.25 add_roi show_result");
	
	// Close hidden Slice image
	//selectImage("Slice_"+i);
	//close();
	
	// Rename and Set Z-position of the last found ROI
	nRoi_new = roiManager("count");
	
	for (j=1; j<=nRoi_new-nRoi_old; j++) {

		roiManager("select", nRoi_new-j);
		run("Properties... ", "position="+i); // Set slice position
		InitName = call("ij.plugin.frame.RoiManager.getName", nRoi_new-j);
		roiManager("rename", i + substring(InitName, 1));
	}
	
	// Update the count
	nRoi_old = nRoi_new;

	//Stop_Temp2 = getTime();
	//AverageTimeTemp2 = Stop_Temp2 - Start_Temp2;
	//print(AverageTimeTemp1+AverageTimeTemp2);
}

// Again make sure that all ROI are displayed and associated to the slices
roiManager("Show All");
roiManager("Associate", "true");
